# Supplementary material for: NCAPG2 promotes prostate cancer malignancy and stemness via STAT3/c-MYC signaling
Source: J Transl Med. 2024 Jan 2;22:12. doi: 10.1186/s12967-023-04834-9 (PMC10763290; doi:10.1186/s12967-023-04834-9)
Supplement: Supplementary file 2 — Additional file 2: Table S1. The clinical information of 5 patients from Shengjing Hospital. Table S2. The clinical data of public databases used in this study. Table S3. The sequence of NCAPG2 shRNA and negative control Scramble. Table S4. The detailed information of primary antibodies in WB, IHC, IF, co-IP and ChIP experiments. Table S5. The primer sequences in qPCR procedure. Table S6. The primer sequences in ChIP qPCR procedure. Table S7. The baseline of PCa patients from TCGA in the study. Table S8. Identification of differentially expressed proteins in TMT quantitative proteomics. [file 12967_2023_4834_MOESM2_ESM.zip › Additional file 2/Supplementary Table 8.xlsx]

## Sheet: A_vs_B显著性差异分析
Accession	Protein Name	Gene Name	Function	A-01/REF	A-02/REF	A-03/REF	average A	B-01/REF	B-02/REF	B-03/REF	average B	A/B	t test p value
P58499	Protein FAM3B	FAM3B	FUNCTION: Induces apoptosis of alpha and beta cells in a dose- and time-dependent manner. {ECO:0000269|PubMed:16114871}.	1.64223	0.900579	1.26528	1.26936	0.686562	0.52461	0.688097	0.63309	2.00503	0.0449784
P01106	Myc proto-oncogene protein	MYC	FUNCTION: Transcription factor that binds DNA in a non-specific manner, yet also specifically recognizes the core sequence 5'-CAC[GA]TG-3' (PubMed:24940000, PubMed:25956029). Activates the transcription of growth-related genes (PubMed:24940000, PubMed:25956029). Binds to the VEGFA promoter, promoting VEGFA production and subsequent sprouting angiogenesis (PubMed:24940000, PubMed:25956029). Regula…	1.33138	1.2532	1.14675	1.24378	0.616469	0.800937	0.735196	0.717534	1.73341	0.00228365
O60706	ATP-binding cassette sub-family C member 9	ABCC9	FUNCTION: Subunit of ATP-sensitive potassium channels (KATP). Can form cardiac and smooth muscle-type KATP channels with KCNJ11. KCNJ11 forms the channel pore while ABCC9 is required for activation and regulation. {ECO:0000269|PubMed:9831708}.	1.40135	1.00517	1.16023	1.18892	0.815486	0.668408	0.782746	0.755547	1.57358	0.0247462
Q86TM6	E3 ubiquitin-protein ligase synoviolin	SYVN1	FUNCTION: Acts as an E3 ubiquitin-protein ligase which accepts ubiquitin specifically from endoplasmic reticulum-associated UBC7 E2 ligase and transfers it to substrates, promoting their degradation (PubMed:12459480, PubMed:12646171, PubMed:12975321, PubMed:14593114, PubMed:16289116, PubMed:16847254, PubMed:17059562, PubMed:17141218, PubMed:17170702, PubMed:22607976, PubMed:26471130). Component o…	1.21698	1.14749	1.2444	1.20295	0.933274	0.633363	0.747952	0.77153	1.55918	0.00938644
P12955	Xaa-Pro dipeptidase	PEPD	FUNCTION: Splits dipeptides with a prolyl or hydroxyprolyl residue in the C-terminal position. Plays an important role in collagen metabolism because the high level of iminoacids in collagen.	1.15268	1.00987	1.39782	1.18679	0.879109	0.651848	0.856565	0.795841	1.49124	0.0437121
Q86Y13	E3 ubiquitin-protein ligase DZIP3	DZIP3	FUNCTION: E3 Ubiquitin ligase proteins mediate ubiquitination and subsequent proteasomal degradation of target proteins. E3 ubiquitin ligases accept ubiquitin from an E2 ubiquitin-conjugating enzyme in the form of a thioester and then directly transfers the ubiquitin to targeted substrates. Able to specifically bind RNA. {ECO:0000269|PubMed:12538761}.	1.24644	1.07967	1.2108	1.17897	0.93434	0.631577	0.81015	0.792022	1.48856	0.0188722
O94903	Pyridoxal phosphate homeostasis protein	PLPBP	FUNCTION: Pyridoxal 5'-phosphate (PLP)-binding protein, which may be involved in intracellular homeostatic regulation of pyridoxal 5'-phosphate (PLP), the active form of vitamin B6. {ECO:0000255|HAMAP-Rule:MF_03225, ECO:0000269|PubMed:27912044}.	1.27451	0.911732	1.35051	1.17892	0.812433	0.768976	0.819696	0.800368	1.47297	0.049961
Q12905	Interleukin enhancer-binding factor 2	ILF2	FUNCTION: Appears to function predominantly as a heterodimeric complex with ILF3. This complex may regulate transcription of the IL2 gene during T-cell activation. It can also promote the formation of stable DNA-dependent protein kinase holoenzyme complexes on DNA. Essential for the efficient reshuttling of ILF3 (isoform 1 and isoform 2) into the nucleus. {ECO:0000269|PubMed:10574923, ECO:0000269…	1.25361	1.00523	1.25879	1.17254	0.857943	0.765534	0.786694	0.80339	1.45949	0.013867
Q99536	Synaptic vesicle membrane protein VAT-1 homolog	VAT1	FUNCTION: Possesses ATPase activity (By similarity). Plays a part in calcium-regulated keratinocyte activation in epidermal repair mechanisms. Has no effect on cell proliferation. Negatively regulates mitochondrial fusion in cooperation with mitofusin proteins (MFN1-2). {ECO:0000250, ECO:0000269|PubMed:12898150, ECO:0000269|PubMed:17105775, ECO:0000269|PubMed:19508442}.	1.07538	1.10947	1.35012	1.17832	0.895525	0.673148	0.865003	0.811225	1.45252	0.0297272
P04844	Dolichyl-diphosphooligosaccharide--protein glycosyltransferase subunit 2	RPN2	FUNCTION: Subunit of the oligosaccharyl transferase (OST) complex that catalyzes the initial transfer of a defined glycan (Glc(3)Man(9)GlcNAc(2) in eukaryotes) from the lipid carrier dolichol-pyrophosphate to an asparagine residue within an Asn-X-Ser/Thr consensus motif in nascent polypeptide chains, the first step in protein N-glycosylation. N-glycosylation occurs cotranslationally and the compl…	1.36129	1.04593	1.03607	1.14776	0.835892	0.707356	0.830567	0.791272	1.45053	0.035996
P04180	Phosphatidylcholine-sterol acyltransferase	LCAT	FUNCTION: Central enzyme in the extracellular metabolism of plasma lipoproteins. Synthesized mainly in the liver and secreted into plasma where it converts cholesterol and phosphatidylcholines (lecithins) to cholesteryl esters and lysophosphatidylcholines on the surface of high and low density lipoproteins (HDLs and LDLs) (PubMed:10329423, PubMed:19065001, PubMed:26195816). The cholesterol ester …	1.12307	1.03003	1.40481	1.18597	0.856497	0.699646	0.913624	0.823255	1.44059	0.0488298
Q9P2J5	Leucine--tRNA ligase, cytoplasmic	LARS	FUNCTION: Catalyzes the specific attachment of an amino acid to its cognate tRNA in a two step reaction: the amino acid (AA) is first activated by ATP to form AA-AMP and then transferred to the acceptor end of the tRNA. Exhibits a post-transfer editing activity to hydrolyze mischarged tRNAs. {ECO:0000269|PubMed:19426743}.	1.3467	1.00147	1.0983	1.14882	0.872594	0.688538	0.853875	0.805003	1.42711	0.0438175
P00387	NADH-cytochrome b5 reductase 3	CYB5R3	FUNCTION: Desaturation and elongation of fatty acids, cholesterol biosynthesis, drug metabolism, and, in erythrocyte, methemoglobin reduction.	1.09415	1.19605	1.23334	1.17451	0.955423	0.690347	0.825302	0.823691	1.42591	0.0157629
Q02809	Procollagen-lysine,2-oxoglutarate 5-dioxygenase 1	PLOD1	FUNCTION: Part of a complex composed of PLOD1, P3H3 and P3H4 that catalyzes hydroxylation of lysine residues in collagen alpha chains and is required for normal assembly and cross-linkling of collagen fibrils (By similarity). Forms hydroxylysine residues in -Xaa-Lys-Gly- sequences in collagens (PubMed:8621606, PubMed:10686424, PubMed:15854030). These hydroxylysines serve as sites of attachment fo…	1.12005	1.05043	1.36479	1.17842	0.891162	0.73401	0.855172	0.826781	1.42532	0.0298992
P62913	60S ribosomal protein L11	RPL11	FUNCTION: Component of the ribosome, a large ribonucleoprotein complex responsible for the synthesis of proteins in the cell. The small ribosomal subunit (SSU) binds messenger RNAs (mRNAs) and translates the encoded message by selecting cognate aminoacyl-transfer RNA (tRNA) molecules. The large subunit (LSU) contains the ribosomal catalytic site termed the peptidyl transferase center (PTC), which…	1.27748	0.974849	1.25711	1.16981	0.832581	0.829816	0.80436	0.822252	1.42269	0.0239281
Q9NVA2	Septin-11	SEPTIN11	FUNCTION: Filament-forming cytoskeletal GTPase. May play a role in cytokinesis (Potential). May play a role in the cytoarchitecture of neurons, including dendritic arborization and dendritic spines, and in GABAergic synaptic connectivity (By similarity). During Listeria monocytogenes infection, not required for the bacterial entry process, but restricts its efficacy. {ECO:0000250, ECO:0000269|Pub…	1.22988	0.975257	1.2785	1.16121	0.892269	0.712305	0.858932	0.821169	1.4141	0.0356113
Q494V2	Cilia- and flagella-associated protein 100	CFAP100	FUNCTION: May play a role in ciliary/flagellar motility by regulating the assembly and the activity of axonemal inner dynein arm. {ECO:0000250|UniProtKB:A8I4E9}.	1.00707	1.23136	1.22839	1.1556	0.970091	0.692236	0.792913	0.818413	1.41201	0.0375208
P02689	Myelin P2 protein	PMP2	FUNCTION: May play a role in lipid transport protein in Schwann cells. May bind cholesterol. {ECO:0000269|PubMed:20421974}.	1.22091	1.01551	1.24423	1.16022	0.846852	0.776098	0.850162	0.82437	1.4074	0.0118209
P09601	Heme oxygenase 1	HMOX1	FUNCTION: Heme oxygenase cleaves the heme ring at the alpha methene bridge to form biliverdin. Biliverdin is subsequently converted to bilirubin by biliverdin reductase. Under physiological conditions, the activity of heme oxygenase is highest in the spleen, where senescent erythrocytes are sequestrated and destroyed. Exhibits cytoprotective effects since excess of free heme sensitizes cells to u…	1.34952	0.985427	1.08765	1.14087	0.824485	0.821123	0.801983	0.815864	1.39836	0.0402845
P49721	Proteasome subunit beta type-2	PSMB2	FUNCTION: Component of the 20S core proteasome complex involved in the proteolytic degradation of most intracellular proteins. This complex plays numerous essential roles within the cell by associating with different regulatory particles. Associated with two 19S regulatory particles, forms the 26S proteasome and thus participates in the ATP-dependent degradation of ubiquitinated proteins. The 26S…	1.13625	1.02075	1.32751	1.1615	0.860877	0.793322	0.851332	0.835177	1.39073	0.0237859
Q02543	60S ribosomal protein L18a	RPL18A		1.33442	0.957756	1.15385	1.14868	0.838995	0.845057	0.79551	0.826521	1.38977	0.0427317
Q86VP1	Tax1-binding protein 1	TAX1BP1	FUNCTION: Inhibits TNF-induced apoptosis by mediating the TNFAIP3 anti-apoptotic activity. Degraded by caspase-3-like family proteins upon TNF-induced apoptosis. May also play a role in the pro-inflammatory cytokine IL-1 signaling cascade. {ECO:0000269|PubMed:10435631, ECO:0000269|PubMed:10920205}.	1.35094	0.987402	1.07282	1.13705	0.811488	0.811786	0.831729	0.818334	1.38947	0.0441755
P59998	Actin-related protein 2/3 complex subunit 4	ARPC4	FUNCTION: Actin-binding component of the Arp2/3 complex, a multiprotein complex that mediates actin polymerization upon stimulation by nucleation-promoting factor (NPF) (PubMed:9230079). The Arp2/3 complex mediates the formation of branched actin networks in the cytoplasm, providing the force for cell motility (PubMed:9230079). In addition to its role in the cytoplasmic cytoskeleton, the Arp2/3 c…	1.26558	0.940821	1.23905	1.14848	0.804846	0.758206	0.918916	0.827323	1.38819	0.0486108
Q9Y5M8	Signal recognition particle receptor subunit beta	SRPRB	FUNCTION: Component of the SRP (signal recognition particle) receptor. Ensures, in conjunction with the signal recognition particle, the correct targeting of the nascent secretory proteins to the endoplasmic reticulum membrane system. Has GTPase activity. May mediate the membrane association of SRPR (By similarity). {ECO:0000250}.	1.11635	1.0932	1.27562	1.16173	0.885009	0.829158	0.806297	0.840155	1.38275	0.0065469
Q92973	Transportin-1	TNPO1	FUNCTION: Functions in nuclear protein import as nuclear transport receptor. Serves as receptor for nuclear localization signals (NLS) in cargo substrates (PubMed:24753571). Is thought to mediate docking of the importin/substrate complex to the nuclear pore complex (NPC) through binding to nucleoporin and the complex is subsequently translocated through the pore by an energy requiring, Ran-depend…	1.31695	0.955792	1.18334	1.15203	0.85389	0.800901	0.849292	0.834695	1.38018	0.0410701
Q15181	Inorganic pyrophosphatase	PPA1		1.25555	0.960235	1.20417	1.13999	0.873539	0.733651	0.876593	0.827928	1.37691	0.0383115
Q9UL25	Ras-related protein Rab-21	RAB21	FUNCTION: Regulates integrin internalization and recycling, but does not influence the traffic of endosomally translocated receptors in general (By similarity). As a result, may regulate cell adhesion and migration (By similarity). During the mitosis of adherent cells, controls the endosomal trafficking of integrins which is required for the successful completion of cytokinesis (PubMed:18804435).…	1.2249	1.09544	1.10706	1.14247	0.944143	0.736787	0.808895	0.829941	1.37657	0.0131426
Q96TA1	Protein Niban 2	NIBAN2	FUNCTION: May play a role in apoptosis suppression. May promote melanoma cell invasion in vitro. {ECO:0000269|PubMed:19362540, ECO:0000269|PubMed:21148485}.	1.32808	0.98176	1.14002	1.14996	0.837728	0.777113	0.895982	0.836941	1.374	0.0416346
P45880	Voltage-dependent anion-selective channel protein 2	VDAC2	FUNCTION: Forms a channel through the mitochondrial outer membrane that allows diffusion of small hydrophilic molecules. The channel adopts an open conformation at low or zero membrane potential and a closed conformation at potentials above 30-40 mV. The open state has a weak anion selectivity whereas the closed state is cation-selective.	1.14143	1.02997	1.28239	1.15126	0.900046	0.753187	0.893939	0.849057	1.35593	0.0258477
Q9NVX2	Notchless protein homolog 1	NLE1	FUNCTION: Plays a role in regulating Notch activity. Plays a role in regulating the expression of CDKN1A and several members of the Wnt pathway, probably via its effects on Notch activity. Required during embryogenesis for inner mass cell survival (By similarity). {ECO:0000250}.	1.17608	0.970959	1.29499	1.14734	0.842633	0.795527	0.910916	0.849692	1.3503	0.0413497
P30050	60S ribosomal protein L12	RPL12	FUNCTION: Binds directly to 26S ribosomal RNA. {ECO:0000250}.	1.11767	1.00525	1.3365	1.15314	0.866332	0.856405	0.839647	0.854128	1.35008	0.0374842
Q9Y4F3	Meiosis regulator and mRNA stability factor 1	MARF1	FUNCTION: Essential regulator of oogenesis required for female meiotic progression to repress transposable elements and preventing their mobilization, which is essential for the germline integrity. Probably acts via some RNA metabolic process, equivalent to the piRNA system in males, which mediates the repression of transposable elements during meiosis by forming complexes composed of RNAs and go…	1.28416	1.06242	1.0389	1.12849	0.865224	0.793573	0.849122	0.835973	1.34992	0.0226084
P21912	Succinate dehydrogenase [ubiquinone] iron-sulfur subunit, mitochondrial	SDHB	FUNCTION: Iron-sulfur protein (IP) subunit of succinate dehydrogenase (SDH) that is involved in complex II of the mitochondrial electron transport chain and is responsible for transferring electrons from succinate to ubiquinone (coenzyme Q).	1.20074	1.04474	1.14171	1.12906	0.856908	0.767831	0.886094	0.836944	1.34903	0.00718108
Q9UQE7	Structural maintenance of chromosomes protein 3	SMC3	FUNCTION: Central component of cohesin, a complex required for chromosome cohesion during the cell cycle. The cohesin complex may form a large proteinaceous ring within which sister chromatids can be trapped. At anaphase, the complex is cleaved and dissociates from chromatin, allowing sister chromatids to segregate. Cohesion is coupled to DNA replication and is involved in DNA repair. The cohesin…	1.2553	1.00747	1.13585	1.13288	0.900727	0.755424	0.863395	0.839848	1.34891	0.0249474
P13639	Elongation factor 2	EEF2	FUNCTION: Catalyzes the GTP-dependent ribosomal translocation step during translation elongation. During this step, the ribosome changes from the pre-translocational (PRE) to the post-translocational (POST) state as the newly formed A-site-bound peptidyl-tRNA and P-site-bound deacylated tRNA move to the P and E sites, respectively. Catalyzes the coordinated movement of the two tRNA molecules, the…	1.18553	0.95908	1.27589	1.14017	0.874837	0.791545	0.891661	0.852681	1.33715	0.0441775
P13796	Plastin-2	LCP1	FUNCTION: Actin-binding protein (PubMed:16636079, PubMed:17294403, PubMed:28493397). Plays a role in the activation of T-cells in response to costimulation through TCR/CD3 and CD2 or CD28 (PubMed:17294403). Modulates the cell surface expression of IL2RA/CD25 and CD69 (PubMed:17294403). {ECO:0000269|PubMed:16636079, ECO:0000269|PubMed:17294403, ECO:0000269|PubMed:28493397}.	1.15699	1.03803	1.17453	1.12318	0.888836	0.782838	0.890478	0.854051	1.31512	0.00846936
Q9H2P9	Diphthine methyl ester synthase	DPH5	FUNCTION: S-adenosyl-L-methionine-dependent methyltransferase that catalyzes four methylations of the modified target histidine residue in translation elongation factor 2 (EF-2), to form an intermediate called diphthine methyl ester. The four successive methylation reactions represent the second step of diphthamide biosynthesis. {ECO:0000250|UniProtKB:P32469, ECO:0000269|PubMed:23486472}.	1.1841	0.974186	1.23291	1.1304	0.924556	0.761551	0.894076	0.860061	1.31433	0.0449509
P42262	Glutamate receptor 2	GRIA2	FUNCTION: Receptor for glutamate that functions as ligand-gated ion channel in the central nervous system and plays an important role in excitatory synaptic transmission. L-glutamate acts as an excitatory neurotransmitter at many synapses in the central nervous system. Binding of the excitatory neurotransmitter L-glutamate induces a conformation change, leading to the opening of the cation channe…	1.23382	0.96376	1.15455	1.11738	0.846513	0.850769	0.859377	0.85222	1.31114	0.0297993
Q9BWH2	FUN14 domain-containing protein 2	FUNDC2		1.1375	1.08048	1.17531	1.1311	0.88328	0.794509	0.926649	0.868146	1.30289	0.00527
P62888	60S ribosomal protein L30	RPL30		1.17331	1.01651	1.18847	1.1261	0.881206	0.844827	0.867273	0.864435	1.3027	0.00948752
P14550	Aldo-keto reductase family 1 member A1	AKR1A1	FUNCTION: Catalyzes the NADPH-dependent reduction of a wide variety of carbonyl-containing compounds to their corresponding alcohols. Displays enzymatic activity towards endogenous metabolites such as aromatic and aliphatic aldehydes, ketones, monosaccharides and bile acids, with a preference for negatively charged substrates, such as glucuronate and succinic semialdehyde (PubMed:10510318). Funct…	1.25344	0.977711	1.11574	1.11563	0.904195	0.786323	0.884325	0.858281	1.29984	0.0423954
Q9H488	GDP-fucose protein O-fucosyltransferase 1	POFUT1	FUNCTION: Catalyzes the reaction that attaches fucose through an O-glycosidic linkage to a conserved serine or threonine residue found in the consensus sequence C2-X(4,5)-[S/T]-C3 of EGF domains, where C2 and C3 are the second and third conserved cysteines. Specifically uses GDP-fucose as donor substrate and proper disulfide pairing of the substrate EGF domains is required for fucose transfer. Pl…	1.08191	1.06763	1.2505	1.13335	0.960818	0.737547	0.928712	0.875692	1.29423	0.0474759
P28074	Proteasome subunit beta type-5	PSMB5	FUNCTION: Component of the 20S core proteasome complex involved in the proteolytic degradation of most intracellular proteins. This complex plays numerous essential roles within the cell by associating with different regulatory particles. Associated with two 19S regulatory particles, forms the 26S proteasome and thus participates in the ATP-dependent degradation of ubiquitinated proteins. The 26S…	1.14294	1.00344	1.19491	1.11376	0.945954	0.750775	0.898822	0.865184	1.28732	0.0387353
P62258	14-3-3 protein epsilon	YWHAE	FUNCTION: Adapter protein implicated in the regulation of a large spectrum of both general and specialized signaling pathways. Binds to a large number of partners, usually by recognition of a phosphoserine or phosphothreonine motif. Binding generally results in the modulation of the activity of the binding partner (By similarity). Positively regulates phosphorylated protein HSF1 nuclear export to…	1.09601	1.02738	1.26431	1.12923	0.939922	0.787357	0.918885	0.882055	1.28023	0.0438358
P41250	Glycine--tRNA ligase	GARS1	FUNCTION: Catalyzes the ATP-dependent ligation of glycine to the 3'-end of its cognate tRNA, via the formation of an aminoacyl-adenylate intermediate (Gly-AMP) (PubMed:17544401, PubMed:28675565, PubMed:24898252). Also produces diadenosine tetraphosphate (Ap4A), a universal pleiotropic signaling molecule needed for cell regulation pathways, by direct condensation of 2 ATPs. Thereby, may play a spe…	1.20275	1.03051	1.0445	1.09259	0.93841	0.752419	0.881135	0.857321	1.27442	0.0392235
P08574	Cytochrome c1, heme protein, mitochondrial	CYC1	FUNCTION: Component of the ubiquinol-cytochrome c oxidoreductase, a multisubunit transmembrane complex that is part of the mitochondrial electron transport chain which drives oxidative phosphorylation. The respiratory chain contains 3 multisubunit complexes succinate dehydrogenase (complex II, CII), ubiquinol-cytochrome c oxidoreductase (cytochrome b-c1 complex, complex III, CIII) and cytochrome …	1.15942	1.13775	1.03932	1.11216	0.941132	0.771837	0.907325	0.873432	1.27333	0.0198549
Q99832	T-complex protein 1 subunit eta	CCT7	FUNCTION: Component of the chaperonin-containing T-complex (TRiC), a molecular chaperone complex that assists the folding of proteins upon ATP hydrolysis (PubMed:25467444). The TRiC complex mediates the folding of WRAP53/TCAB1, thereby regulating telomere maintenance (PubMed:25467444). The TRiC complex plays a role in the folding of actin and tubulin (Probable). {ECO:0000269|PubMed:25467444, ECO:…	1.22551	0.967139	1.10333	1.09866	0.891398	0.814469	0.883229	0.863032	1.27302	0.0398896
Q5UCC4	ER membrane protein complex subunit 10	EMC10	FUNCTION: Promotes angiogenesis and tissue repair in the heart after myocardial infarction. Stimulates cardiac endothelial cell migration and outgrowth via the activation of p38 MAPK, PAK and MAPK2 signaling pathways. {ECO:0000269|PubMed:28931551}.	1.20772	0.961826	1.16312	1.11089	0.902303	0.816882	0.905438	0.874875	1.26977	0.043527
P08758	Annexin A5	ANXA5	FUNCTION: This protein is an anticoagulant protein that acts as an indirect inhibitor of the thromboplastin-specific complex, which is involved in the blood coagulation cascade.	1.24091	1.03431	1.06336	1.11286	0.917266	0.791781	0.921421	0.876823	1.26919	0.0379347
Q969S9	Ribosome-releasing factor 2, mitochondrial	GFM2	FUNCTION: Mitochondrial GTPase that mediates the disassembly of ribosomes from messenger RNA at the termination of mitochondrial protein biosynthesis. Acts in collaboration with MRRF. GTP hydrolysis follows the ribosome disassembly and probably occurs on the ribosome large subunit. Not involved in the GTP-dependent ribosomal translocation step during translation elongation. {ECO:0000255|HAMAP-Rul…	1.06264	1.07098	1.24515	1.12626	0.949597	0.770361	0.943007	0.887655	1.2688	0.0461443
Q15257	Serine/threonine-protein phosphatase 2A activator	PTPA	FUNCTION: PPIases accelerate the folding of proteins. It catalyzes the cis-trans isomerization of proline imidic peptide bonds in oligopeptides. Acts as a regulatory subunit for serine/threonine-protein phosphatase 2A (PP2A) modulating its activity or substrate specificity, probably by inducing a conformational change in the catalytic subunit, a proposed direct target of the PPIase. Can reactivat…	1.08996	1.11861	1.14994	1.1195	0.956792	0.757048	0.940559	0.8848	1.26526	0.024069
P04075	Fructose-bisphosphate aldolase A	ALDOA	FUNCTION: Plays a key role in glycolysis and gluconeogenesis. In addition, may also function as scaffolding protein (By similarity). {ECO:0000250}.	1.17019	0.973273	1.15936	1.10094	0.920922	0.825933	0.868762	0.871872	1.26273	0.0301305
P36871	Phosphoglucomutase-1	PGM1	FUNCTION: This enzyme participates in both the breakdown and synthesis of glucose.	1.17086	0.960434	1.19287	1.10806	0.910992	0.842698	0.879013	0.877567	1.26264	0.0396903
Q9HD34	LYR motif-containing protein 4	LYRM4	FUNCTION: Required for nuclear and mitochondrial iron-sulfur protein biosynthesis. {ECO:0000269|PubMed:17331979, ECO:0000269|PubMed:19454487}.	1.16594	0.983967	1.19136	1.11376	0.878982	0.835922	0.933711	0.882872	1.26152	0.0315572
Q9GZL7	Ribosome biogenesis protein WDR12	WDR12	FUNCTION: Component of the PeBoW complex, which is required for maturation of 28S and 5.8S ribosomal RNAs and formation of the 60S ribosome. {ECO:0000255|HAMAP-Rule:MF_03029, ECO:0000269|PubMed:16043514, ECO:0000269|PubMed:17353269}.	1.15573	1.0245	1.15345	1.11123	0.91624	0.85908	0.870723	0.882014	1.25987	0.00802333
P09669	Cytochrome c oxidase subunit 6C	COX6C	FUNCTION: Component of the cytochrome c oxidase, the last enzyme in the mitochondrial electron transport chain which drives oxidative phosphorylation. The respiratory chain contains 3 multisubunit complexes succinate dehydrogenase (complex II, CII), ubiquinol-cytochrome c oxidoreductase (cytochrome b-c1 complex, complex III, CIII) and cytochrome c oxidase (complex IV, CIV), that cooperate to tran…	1.21631	1.03142	1.05866	1.10213	0.939249	0.768368	0.920762	0.876126	1.25796	0.0460136
Q7Z5R6	Amyloid beta A4 precursor protein-binding family B member 1-interacting protein	APBB1IP	FUNCTION: Appears to function in the signal transduction from Ras activation to actin cytoskeletal remodeling. Suppresses insulin-induced promoter activities through AP1 and SRE. Mediates Rap1-induced adhesion. {ECO:0000269|PubMed:14530287, ECO:0000269|PubMed:15469846}.	1.12789	1.05709	1.15708	1.11402	0.921697	0.796235	0.939704	0.885879	1.25753	0.0134341
Q9Y3F4	Serine-threonine kinase receptor-associated protein	STRAP	FUNCTION: The SMN complex plays a catalyst role in the assembly of small nuclear ribonucleoproteins (snRNPs), the building blocks of the spliceosome. Thereby, plays an important role in the splicing of cellular pre-mRNAs. Most spliceosomal snRNPs contain a common set of Sm proteins SNRPB, SNRPD1, SNRPD2, SNRPD3, SNRPE, SNRPF and SNRPG that assemble in a heptameric protein ring on the Sm site of t…	1.08636	1.03237	1.19411	1.10428	0.902048	0.836109	0.896846	0.878334	1.25724	0.0122367
O75694	Nuclear pore complex protein Nup155	NUP155	FUNCTION: Essential component of nuclear pore complex. Could be essessential for embryogenesis. Nucleoporins may be involved both in binding and translocating proteins during nucleocytoplasmic transport. {ECO:0000250|UniProtKB:Q99P88}.	1.14549	0.998885	1.19167	1.11201	0.906874	0.871785	0.878205	0.885621	1.25563	0.0186141
P07355	Annexin A2	ANXA2	FUNCTION: Calcium-regulated membrane-binding protein whose affinity for calcium is greatly enhanced by anionic phospholipids. It binds two calcium ions with high affinity. May be involved in heat-stress response. Inhibits PCSK9-enhanced LDLR degradation, probably reduces PCSK9 protein levels via a translational mechanism but also competes with LDLR for binding with PCSK9 (PubMed:18799458, PubMed:…	1.15357	1.03133	1.07562	1.08684	0.87669	0.788508	0.932323	0.86584	1.25524	0.0159281
Q9Y3D3	28S ribosomal protein S16, mitochondrial	MRPS16		1.09526	1.18506	1.05414	1.11148	0.94548	0.832062	0.883059	0.886867	1.25327	0.0114143
Q07960	Rho GTPase-activating protein 1	ARHGAP1	FUNCTION: GTPase activator for the Rho, Rac and Cdc42 proteins, converting them to the putatively inactive GDP-bound state. Cdc42 seems to be the preferred substrate.	1.1287	1.05628	1.15249	1.11249	0.933309	0.833197	0.89682	0.887775	1.25312	0.0054636
O15258	Protein RER1	RER1	FUNCTION: Involved in the retrieval of endoplasmic reticulum membrane proteins from the early Golgi compartment. {ECO:0000250}.	1.15358	1.0125	1.15528	1.10712	0.918627	0.837877	0.906874	0.887793	1.24705	0.0149519
Q4KWH8	1-phosphatidylinositol 4,5-bisphosphate phosphodiesterase eta-1	PLCH1	FUNCTION: The production of the second messenger molecules diacylglycerol (DAG) and inositol 1,4,5-trisphosphate (IP3) is mediated by calcium-activated phosphatidylinositol-specific phospholipase C enzymes. {ECO:0000269|PubMed:15702972}.	1.07159	1.15408	1.11191	1.11252	0.945994	0.812274	0.918406	0.892224	1.24691	0.00954286
Q96L92	Sorting nexin-27	SNX27	FUNCTION: Involved in the retrograde transport from endosome to plasma membrane, a trafficking pathway that promotes the recycling of internalized transmembrane proteins. Following internalization, endocytosed transmembrane proteins are delivered to early endosomes and recycled to the plasma membrane instead of being degraded in lysosomes. SNX27 specifically binds and directs sorting of a subset …	1.13355	0.97931	1.21514	1.10933	0.902656	0.933525	0.836845	0.891009	1.24503	0.0432849
O00410	Importin-5	IPO5	FUNCTION: Functions in nuclear protein import as nuclear transport receptor. Serves as receptor for nuclear localization signals (NLS) in cargo substrates. Is thought to mediate docking of the importin/substrate complex to the nuclear pore complex (NPC) through binding to nucleoporin and the complex is subsequently translocated through the pore by an energy requiring, Ran-dependent mechanism. At …	1.21919	0.966781	1.12271	1.1029	0.871748	0.87799	0.909072	0.88627	1.24443	0.0436682
Q13347	Eukaryotic translation initiation factor 3 subunit I	EIF3I	FUNCTION: Component of the eukaryotic translation initiation factor 3 (eIF-3) complex, which is required for several steps in the initiation of protein synthesis (PubMed:17581632, PubMed:25849773, PubMed:27462815). The eIF-3 complex associates with the 40S ribosome and facilitates the recruitment of eIF-1, eIF-1A, eIF-2:GTP:methionyl-tRNAi and eIF-5 to form the 43S pre-initiation complex (43S PIC…	1.18802	0.986825	1.04233	1.07239	0.902502	0.785368	0.898266	0.862046	1.24401	0.0418038
Q96JB5	CDK5 regulatory subunit-associated protein 3	CDK5RAP3	FUNCTION: Probable tumor suppressor initially identified as a CDK5R1 interactor controlling cell proliferation (PubMed:12054757, PubMed:12737517). Negatively regulates NF-kappa-B-mediated gene transcription through the control of RELA phosphorylation (PubMed:17785205, PubMed:20228063). Also regulates mitotic G2/M transition checkpoint and mitotic G2 DNA damage checkpoint (PubMed:15790566, PubMed:…	1.09528	1.04547	1.21336	1.11804	0.91756	0.858854	0.920066	0.898827	1.24388	0.0150261
Q9BSJ8	Extended synaptotagmin-1	ESYT1	FUNCTION: Binds glycerophospholipids in a barrel-like domain and may play a role in cellular lipid transport (By similarity). Binds calcium (via the C2 domains) and translocates to sites of contact between the endoplasmic reticulum and the cell membrane in response to increased cytosolic calcium levels. Helps tether the endoplasmic reticulum to the cell membrane and promotes the formation of appo…	1.1176	1.02374	1.18948	1.11027	0.920294	0.837305	0.921476	0.893025	1.24327	0.0173161
P06576	ATP synthase subunit beta, mitochondrial	ATP5F1B	FUNCTION: Mitochondrial membrane ATP synthase (F(1)F(0) ATP synthase or Complex V) produces ATP from ADP in the presence of a proton gradient across the membrane which is generated by electron transport complexes of the respiratory chain. F-type ATPases consist of two structural domains, F(1) - containing the extramembraneous catalytic core, and F(0) - containing the membrane proton channel, link…	1.17475	1.00138	1.11968	1.0986	0.917021	0.836759	0.898566	0.884115	1.2426	0.0192899
P05198	Eukaryotic translation initiation factor 2 subunit 1	EIF2S1	FUNCTION: Functions in the early steps of protein synthesis by forming a ternary complex with GTP and initiator tRNA (PubMed:16289705). This complex binds to a 40S ribosomal subunit, followed by mRNA binding to form a 43S pre-initiation complex (PubMed:16289705). Junction of the 60S ribosomal subunit to form the 80S initiation complex is preceded by hydrolysis of the GTP bound to eIF-2 and releas…	1.14359	1.0349	1.06169	1.08006	0.871283	0.894493	0.841904	0.869227	1.24255	0.0042669
P61106	Ras-related protein Rab-14	RAB14	FUNCTION: Involved in membrane trafficking between the Golgi complex and endosomes during early embryonic development. Regulates the Golgi to endosome transport of FGFR-containing vesicles during early development, a key process for developing basement membrane and epiblast and primitive endoderm lineages during early postimplantation development. May act by modulating the kinesin KIF16B-cargo as…	1.20528	1.06416	1.03237	1.1006	0.912722	0.86322	0.881612	0.885851	1.24243	0.0175408
O14818	Proteasome subunit alpha type-7	PSMA7	FUNCTION: Component of the 20S core proteasome complex involved in the proteolytic degradation of most intracellular proteins. This complex plays numerous essential roles within the cell by associating with different regulatory particles. Associated with two 19S regulatory particles, forms the 26S proteasome and thus participates in the ATP-dependent degradation of ubiquitinated proteins. The 26S…	1.14369	0.970565	1.18718	1.10048	0.903119	0.826571	0.929744	0.886478	1.24141	0.0428002
Q53GQ0	Very-long-chain 3-oxoacyl-CoA reductase	HSD17B12	FUNCTION: Catalyzes the second of the four reactions of the long-chain fatty acids elongation cycle. This endoplasmic reticulum-bound enzymatic process, allows the addition of two carbons to the chain of long- and very long-chain fatty acids/VLCFAs per cycle. This enzyme has a 3-ketoacyl-CoA reductase activity, reducing 3-ketoacyl-CoA to 3-hydroxyacyl-CoA, within each cycle of fatty acid elongati…	1.13526	1.01638	1.13075	1.09413	0.929033	0.843122	0.879912	0.884022	1.23767	0.0104175
Q14165	Malectin	MLEC	FUNCTION: Carbohydrate-binding protein with a strong ligand preference for Glc2-N-glycan. May play a role in the early steps of protein N-glycosylation (By similarity). {ECO:0000250}.	1.10112	1.09004	1.13003	1.10706	0.931584	0.856278	0.895766	0.894543	1.23757	0.00101852
P00558	Phosphoglycerate kinase 1	PGK1	FUNCTION: Catalyzes one of the two ATP producing reactions in the glycolytic pathway via the reversible conversion of 1,3-diphosphoglycerate to 3-phosphoglycerate (PubMed:30323285, PubMed:7391028). In addition to its role as a glycolytic enzyme, it seems that PGK-1 acts as a polymerase alpha cofactor protein (primer recognition protein) (PubMed:2324090). May play a role in sperm motility (PubMed:…	1.19004	0.969411	1.10817	1.08921	0.906578	0.845873	0.88845	0.8803	1.23732	0.0353679
P29401	Transketolase	TKT	FUNCTION: Catalyzes the transfer of a two-carbon ketol group from a ketose donor to an aldose acceptor, via a covalent intermediate with the cofactor thiamine pyrophosphate. {ECO:0000269|PubMed:27259054}.	1.14705	0.969316	1.17798	1.09812	0.930923	0.83532	0.899443	0.888562	1.23583	0.0416321
P15170	Eukaryotic peptide chain release factor GTP-binding subunit ERF3A	GSPT1	FUNCTION: Involved in translation termination in response to the termination codons UAA, UAG and UGA (By similarity). Stimulates the activity of ETF1 (By similarity). Involved in regulation of mammalian cell growth (PubMed:2511002). Component of the transient SURF complex which recruits UPF1 to stalled ribosomes in the context of nonsense-mediated decay (NMD) of mRNAs containing premature stop co…	1.14362	1.00172	1.15855	1.1013	0.918901	0.821768	0.933408	0.891359	1.23553	0.0263059
Q00169	Phosphatidylinositol transfer protein alpha isoform	PITPNA	FUNCTION: Catalyzes the transfer of PtdIns and phosphatidylcholine between membranes.	1.12318	0.950177	1.19686	1.09007	0.882372	0.86652	0.89794	0.882277	1.23552	0.0477999
P23396	40S ribosomal protein S3	RPS3	FUNCTION: Involved in translation as a component of the 40S small ribosomal subunit (PubMed:8706699). Has endonuclease activity and plays a role in repair of damaged DNA (PubMed:7775413). Cleaves phosphodiester bonds of DNAs containing altered bases with broad specificity and cleaves supercoiled DNA more efficiently than relaxed DNA (PubMed:15707971). Displays high binding affinity for 7,8-dihydr…	1.19286	0.963988	1.13341	1.09675	0.911461	0.852627	0.902083	0.888724	1.23408	0.0427303
P01008	Antithrombin-III	SERPINC1	FUNCTION: Most important serine protease inhibitor in plasma that regulates the blood coagulation cascade. AT-III inhibits thrombin, matriptase-3/TMPRSS7, as well as factors IXa, Xa and XIa. Its inhibitory activity is greatly enhanced in the presence of heparin. {ECO:0000269|PubMed:15853774}.	0.995581	1.07922	1.23092	1.10191	0.885058	0.892029	0.90189	0.892992	1.23395	0.0389473
Q9BVK6	Transmembrane emp24 domain-containing protein 9	TMED9	FUNCTION: Appears to be involved in vesicular protein trafficking, mainly in the early secretory pathway. In COPI vesicle-mediated retrograde transport involved in the coatomer recruitment to membranes of the early secretory pathway. Increases coatomer-dependent activity of ARFGAP2. Thought to play a crucial role in the specific retention of p24 complexes in cis-Golgi membranes; specifically cont…	1.14546	0.968692	1.16538	1.09318	0.85468	0.928901	0.87916	0.88758	1.23164	0.0360415
P06730	Eukaryotic translation initiation factor 4E	EIF4E	FUNCTION: Recognizes and binds the 7-methylguanosine-containing mRNA cap during an early step in the initiation of protein synthesis and facilitates ribosome binding by inducing the unwinding of the mRNAs secondary structures. Component of the CYFIP1-EIF4E-FMR1 complex which binds to the mRNA cap and mediates translational repression. In the CYFIP1-EIF4E-FMR1 complex this subunit mediates the bin…	1.09485	1.0221	1.20617	1.10771	0.916463	0.832847	0.95217	0.900493	1.23011	0.0319709
P61026	Ras-related protein Rab-10	RAB10	FUNCTION: The small GTPases Rab are key regulators of intracellular membrane trafficking, from the formation of transport vesicles to their fusion with membranes (PubMed:21248164). Rabs cycle between an inactive GDP-bound form and an active GTP-bound form that is able to recruit to membranes different set of downstream effectors directly responsible for vesicle formation, movement, tethering and …	1.13543	1.03713	1.14133	1.10463	0.900328	0.88565	0.908334	0.898104	1.22996	0.00388957
Q96I36	Cytochrome c oxidase assembly protein COX14	COX14	FUNCTION: Core component of the MITRAC (mitochondrial translation regulation assembly intermediate of cytochrome c oxidase complex) complex, that regulates cytochrome c oxidase assembly. Requires for coordination of the early steps of cytochrome c oxidase assembly with the synthesis of MT-CO1. {ECO:0000269|PubMed:22243966, ECO:0000269|PubMed:22356826}.	1.16513	1.00501	1.12611	1.09875	0.904081	0.888299	0.888302	0.893561	1.22963	0.0133521
Q00765	Receptor expression-enhancing protein 5	REEP5	FUNCTION: May promote functional cell surface expression of olfactory receptors.	1.14588	0.982673	1.14213	1.09023	0.821001	0.97196	0.873756	0.888906	1.22648	0.0445208
P40926	Malate dehydrogenase, mitochondrial	MDH2		1.16807	1.00741	1.11495	1.09681	0.922329	0.86413	0.90054	0.895666	1.22458	0.016052
O95831	Apoptosis-inducing factor 1, mitochondrial	AIFM1	FUNCTION: Functions both as NADH oxidoreductase and as regulator of apoptosis (PubMed:20362274, PubMed:23217327, PubMed:17094969). In response to apoptotic stimuli, it is released from the mitochondrion intermembrane space into the cytosol and to the nucleus, where it functions as a proapoptotic factor in a caspase-independent pathway. The soluble form (AIFsol) found in the nucleus induces 'parth…	1.16167	1.0064	1.11189	1.09332	0.850215	0.885657	0.943894	0.893255	1.22398	0.0198856
Q9Y4X5	E3 ubiquitin-protein ligase ARIH1	ARIH1	FUNCTION: E3 ubiquitin-protein ligase, which catalyzes ubiquitination of target proteins together with ubiquitin-conjugating enzyme E2 UBE2L3 (PubMed:15236971, PubMed:21532592, PubMed:24076655, PubMed:27565346, PubMed:23707686). Acts as an atypical E3 ubiquitin-protein ligase by working together with cullin-RING ubiquitin ligase (CRL) complexes and initiating ubiquitination of CRL substrates: ass…	1.18527	1.01193	1.05343	1.08355	0.955846	0.838209	0.865048	0.886368	1.22246	0.0355745
Q9Y6E2	Basic leucine zipper and W2 domain-containing protein 2	BZW2	FUNCTION: May be involved in neuronal differentiation. {ECO:0000250}.	1.11539	1.06242	1.15351	1.11044	0.942467	0.850312	0.934979	0.909253	1.22127	0.00709936
P60763	Ras-related C3 botulinum toxin substrate 3	RAC3	FUNCTION: Plasma membrane-associated small GTPase which cycles between an active GTP-bound and inactive GDP-bound state. In active state binds to a variety of effector proteins to regulate cellular responses, such as cell spreading and the formation of actin-based protusions including lamellipodia and membrane ruffles. Promotes cell adhesion and spreading on fibrinogen in a CIB1 and alpha-IIb/bet…	1.2146	0.968752	1.09938	1.09425	0.892964	0.887441	0.907723	0.896043	1.2212	0.0497772
Q13907	Isopentenyl-diphosphate Delta-isomerase 1	IDI1	FUNCTION: Catalyzes the 1,3-allylic rearrangement of the homoallylic substrate isopentenyl (IPP) to its highly electrophilic allylic isomer, dimethylallyl diphosphate (DMAPP). {ECO:0000269|PubMed:8806705}.	1.14996	1.06074	1.06832	1.09301	0.982885	0.814105	0.890065	0.895685	1.2203	0.0251325
P61088	Ubiquitin-conjugating enzyme E2 N	UBE2N	FUNCTION: The UBE2V1-UBE2N and UBE2V2-UBE2N heterodimers catalyze the synthesis of non-canonical 'Lys-63'-linked polyubiquitin chains. This type of polyubiquitination does not lead to protein degradation by the proteasome. Mediates transcriptional activation of target genes. Plays a role in the control of progress through the cell cycle and differentiation. Plays a role in the error-free DNA repa…	1.14338	0.967294	1.09237	1.06768	0.894294	0.839826	0.891251	0.875124	1.22003	0.0251787
Q9ULS5	Transmembrane and coiled-coil domain protein 3	TMCC3		1.09209	1.12276	1.08957	1.10147	0.925461	0.780465	1.00731	0.904412	1.21789	0.0426692
O00148	ATP-dependent RNA helicase DDX39A	DDX39A	FUNCTION: [Isoform 1]: Involved in pre-mRNA splicing. Required for the export of mRNA out of the nucleus. {ECO:0000269|PubMed:15047853, ECO:0000269|PubMed:17548965}.	1.14742	0.977573	1.16082	1.09527	0.919821	0.84408	0.937244	0.900382	1.21645	0.0410046
M5A8F1	Suppressyn	ERVH48-1	FUNCTION: May play a role in trophoblasts syncytialization, the spontaneous fusion of their plasma membranes, an essential process in placental development. May negatively regulate cell-cell fusion by interacting with SLC1A5, the probable receptor on the cell surface of the fusogenic syncytin-1/ERVW-1. {ECO:0000269|PubMed:23492904}.	1.11026	1.00278	1.17995	1.09766	0.975124	0.857985	0.877506	0.903538	1.21485	0.0368745
Q9UNM6	26S proteasome non-ATPase regulatory subunit 13	PSMD13	FUNCTION: Component of the 26S proteasome, a multiprotein complex involved in the ATP-dependent degradation of ubiquitinated proteins. This complex plays a key role in the maintenance of protein homeostasis by removing misfolded or damaged proteins, which could impair cellular functions, and by removing proteins whose functions are no longer required. Therefore, the proteasome participates in num…	1.14137	0.958018	1.14373	1.08104	0.905675	0.835147	0.932271	0.891031	1.21325	0.0490952
Q9UBT2	SUMO-activating enzyme subunit 2	UBA2	FUNCTION: The heterodimer acts as an E1 ligase for SUMO1, SUMO2, SUMO3, and probably SUMO4. It mediates ATP-dependent activation of SUMO proteins followed by formation of a thioester bond between a SUMO protein and a conserved active site cysteine residue on UBA2/SAE2. {ECO:0000269|PubMed:11451954, ECO:0000269|PubMed:11481243, ECO:0000269|PubMed:15660128, ECO:0000269|PubMed:17643372, ECO:0000269|…	1.13819	1.01589	1.13708	1.09705	0.963202	0.834857	0.91476	0.904273	1.21319	0.0250691
Q8NCU4	Coiled-coil domain-containing protein 191	CCDC191		1.04765	1.08365	1.17672	1.10268	0.985392	0.809051	0.937388	0.910611	1.21092	0.0421204
P50990	T-complex protein 1 subunit theta	CCT8	FUNCTION: Component of the chaperonin-containing T-complex (TRiC), a molecular chaperone complex that assists the folding of proteins upon ATP hydrolysis (PubMed:25467444). The TRiC complex mediates the folding of WRAP53/TCAB1, thereby regulating telomere maintenance (PubMed:25467444). As part of the TRiC complex may play a role in the assembly of BBSome, a complex involved in ciliogenesis regula…	1.08352	1.00369	1.21262	1.09994	0.927586	0.853514	0.945697	0.908932	1.21015	0.0465214
Q04756	Hepatocyte growth factor activator	HGFAC	FUNCTION: Activates hepatocyte growth factor (HGF) by converting it from a single chain to a heterodimeric form.	1.06122	1.05493	1.18823	1.10146	0.896836	0.90385	0.929879	0.910188	1.21015	0.0127314
P60953	Cell division control protein 42 homolog	CDC42	FUNCTION: Plasma membrane-associated small GTPase which cycles between an active GTP-bound and an inactive GDP-bound state. In active state binds to a variety of effector proteins to regulate cellular responses. Involved in epithelial cell polarization processes. Regulates the bipolar attachment of spindle microtubules to kinetochores before chromosome congression in metaphase (PubMed:15642749). …	1.17572	0.998672	1.08783	1.08741	0.917143	0.876241	0.903139	0.898841	1.20979	0.0229259
Q92542	Nicastrin	NCSTN	FUNCTION: Essential subunit of the gamma-secretase complex, an endoprotease complex that catalyzes the intramembrane cleavage of integral membrane proteins such as Notch receptors and APP (amyloid-beta precursor protein) (PubMed:10993067, PubMed:12679784, PubMed:25043039, PubMed:26280335, PubMed:30598546, PubMed:30630874). The gamma-secretase complex plays a role in Notch and Wnt signaling cascad…	1.10855	1.14761	1.05405	1.1034	0.983386	0.852517	0.902448	0.912784	1.20883	0.0151806
P08133	Annexin A6	ANXA6	FUNCTION: May associate with CD21. May regulate the release of Ca(2+) from intracellular stores.	1.15172	0.994622	1.11067	1.08567	0.918294	0.844443	0.933529	0.898755	1.20797	0.0265362
P17931	Galectin-3	LGALS3	FUNCTION: Galactose-specific lectin which binds IgE. May mediate with the alpha-3, beta-1 integrin the stimulation by CSPG4 of endothelial cells migration. Together with DMBT1, required for terminal differentiation of columnar epithelial cells during early embryogenesis (By similarity). In the nucleus: acts as a pre-mRNA splicing factor. Involved in acute inflammatory responses including neutroph…	1.10818	0.996287	1.18482	1.09643	0.926241	0.870769	0.927521	0.908177	1.20729	0.0312518
P00390	Glutathione reductase, mitochondrial	GSR	FUNCTION: Maintains high levels of reduced glutathione in the cytosol.	1.11373	1.0224	1.13894	1.09169	0.960609	0.848224	0.906277	0.905037	1.20623	0.0177395
Q15008	26S proteasome non-ATPase regulatory subunit 6	PSMD6	FUNCTION: Component of the 26S proteasome, a multiprotein complex involved in the ATP-dependent degradation of ubiquitinated proteins. This complex plays a key role in the maintenance of protein homeostasis by removing misfolded or damaged proteins, which could impair cellular functions, and by removing proteins whose functions are no longer required. Therefore, the proteasome participates in num…	1.11542	1.02021	1.13736	1.091	0.95541	0.806962	0.953235	0.905202	1.20525	0.0379573
Q13148	TAR DNA-binding protein 43	TARDBP	FUNCTION: RNA-binding protein that is involved in various steps of RNA biogenesis and processing (PubMed:23519609). Preferentially binds, via its two RNA recognition motifs RRM1 and RRM2, to GU-repeats on RNA molecules predominantly localized within long introns and in the 3'UTR of mRNAs (PubMed:23519609, PubMed:24240615, PubMed:24464995). In turn, regulates the splicing of many non-coding and pr…	1.12388	1.00877	1.14044	1.09103	0.932472	0.912019	0.871812	0.905434	1.20498	0.0146447
P53618	Coatomer subunit beta	COPB1	FUNCTION: The coatomer is a cytosolic protein complex that binds to dilysine motifs and reversibly associates with Golgi non-clathrin-coated vesicles, which further mediate biosynthetic protein transport from the ER, via the Golgi up to the trans Golgi network. Coatomer complex is required for budding from Golgi membranes, and is essential for the retrograde Golgi-to-ER transport of dilysine-tagg…	1.13087	0.986415	1.17213	1.09647	0.953935	0.875251	0.903202	0.910796	1.20386	0.0379413
Q9Y3A5	Ribosome maturation protein SBDS	SBDS	FUNCTION: Required for the assembly of mature ribosomes and ribosome biogenesis. Together with EFL1, triggers the GTP-dependent release of EIF6 from 60S pre-ribosomes in the cytoplasm, thereby activating ribosomes for translation competence by allowing 80S ribosome assembly and facilitating EIF6 recycling to the nucleus, where it is required for 60S rRNA processing and nuclear export. Required fo…	1.08309	1.07361	1.12103	1.09257	0.986342	0.786551	0.954384	0.909092	1.20183	0.044857
Q9P2B2	Prostaglandin F2 receptor negative regulator	PTGFRN	FUNCTION: Inhibits the binding of prostaglandin F2-alpha (PGF2-alpha) to its specific FP receptor, by decreasing the receptor number rather than the affinity constant. Functional coupling with the prostaglandin F2-alpha receptor seems to occur (By similarity). In myoblasts, associates with tetraspanins CD9 and CD81 to prevent myotube fusion during muscle regeneration (By similarity). {ECO:0000250…	1.05109	1.10255	1.10998	1.08787	0.92958	0.820416	0.966691	0.905562	1.20132	0.0186758
Q9NR31	GTP-binding protein SAR1a	SAR1A	FUNCTION: Involved in transport from the endoplasmic reticulum to the Golgi apparatus (By similarity). Required to maintain SEC16A localization at discrete locations on the ER membrane perhaps by preventing its dissociation. SAR1A-GTP-dependent assembly of SEC16A on the ER membrane forms an organized scaffold defining endoplasmic reticulum exit sites (ERES). {ECO:0000250, ECO:0000269|PubMed:17005…	1.16146	1.04134	1.0532	1.08533	0.931888	0.888223	0.891393	0.903835	1.20081	0.0111837
Q53H12	Acylglycerol kinase, mitochondrial	AGK	FUNCTION: Lipid kinase that can phosphorylate both monoacylglycerol and diacylglycerol to form lysophosphatidic acid (LPA) and phosphatidic acid (PA), respectively (PubMed:15939762). Does not phosphorylate sphingosine (PubMed:15939762). Phosphorylates ceramide (By similarity). Phosphorylates 1,2-dioleoylglycerol more rapidly than 2,3-dioleoylglycerol (By similarity). Independently of its lipid ki…	1.13508	0.993408	1.14159	1.09002	0.943874	0.872343	0.907073	0.907763	1.20078	0.0256547
P23284	Peptidyl-prolyl cis-trans isomerase B	PPIB	FUNCTION: PPIase that catalyzes the cis-trans isomerization of proline imidic peptide bonds in oligopeptides and may therefore assist protein folding. {ECO:0000269|PubMed:20676357}.	1.12961	1.02622	1.12534	1.09372	0.928058	0.888246	0.916398	0.910901	1.2007	0.00693718
Q9Y3E2	BolA-like protein 1	BOLA1	FUNCTION: Acts as a mitochondrial iron-sulfur (Fe-S) cluster assembly factor that facilitates (Fe-S) cluster insertion into a subset of mitochondrial proteins (By similarity). Probably acts together with the monothiol glutaredoxin GLRX5 (PubMed:27532772). May protect cells against oxidative stress (PubMed:22746225). {ECO:0000250|UniProtKB:Q3E793, ECO:0000269|PubMed:22746225, ECO:0000305|PubMed:27…	0.896697	1.00433	0.876552	0.925859	1.03555	1.18154	1.12572	1.11427	0.830911	0.0316796
Q96CP2	FLYWCH family member 2	FLYWCH2		0.94491	0.950049	0.863723	0.919561	1.10225	1.17089	1.05109	1.10808	0.829871	0.0133689
Q5T0N5	Formin-binding protein 1-like	FNBP1L	FUNCTION: Required to coordinate membrane tubulation with reorganization of the actin cytoskeleton during endocytosis. May bind to lipids such as phosphatidylinositol 4,5-bisphosphate and phosphatidylserine and promote membrane invagination and the formation of tubules. Also promotes CDC42-induced actin polymerization by activating the WASL/N-WASP-WASPIP/WIP complex, the predominant form of WASL/…	0.905493	0.962188	0.897653	0.921778	1.0855	1.16715	1.08014	1.11093	0.829735	0.00551813
Q8NEJ9	Neuroguidin	NGDN	FUNCTION: Involved in the translational repression of cytoplasmic polyadenylation element (CPE)-containing mRNAs. {ECO:0000250}.	0.938697	0.961205	0.858907	0.919603	1.14098	1.05906	1.13206	1.1107	0.827949	0.00914613
Q02218	2-oxoglutarate dehydrogenase, mitochondrial	OGDH	FUNCTION: 2-oxoglutarate dehydrogenase (E1) component of the 2-oxoglutarate dehydrogenase complex, which mediates the decarboxylation of alpha-ketoglutarate (PubMed:24495017). The 2-oxoglutarate dehydrogenase complex catalyzes the overall conversion of 2-oxoglutarate to succinyl-CoA and CO(2) (PubMed:24495017). The 2-oxoglutarate dehydrogenase complex is mainly active in the mitochondrion (PubMed…	0.94681	0.889973	0.918058	0.91828	1.10386	1.192	1.04347	1.11311	0.824968	0.0134511
Q13185	Chromobox protein homolog 3	CBX3	FUNCTION: Seems to be involved in transcriptional silencing in heterochromatin-like complexes. Recognizes and binds histone H3 tails methylated at 'Lys-9', leading to epigenetic repression. May contribute to the association of the heterochromatin with the inner nuclear membrane through its interaction with lamin B receptor (LBR). Involved in the formation of functional kinetochore through interac…	0.892863	0.970754	0.888084	0.917234	1.18701	1.00061	1.15083	1.11281	0.824247	0.0361409
Q92859	Neogenin	NEO1	FUNCTION: Multi-functional cell surface receptor regulating cell adhesion in many diverse developmental processes, including neural tube and mammary gland formation, myogenesis and angiogenesis. Receptor for members of the BMP, netrin, and repulsive guidance molecule (RGM) families. Netrin-Neogenin interactions result in a chemoattractive axon guidance response and cell-cell adhesion, the interac…	0.859403	0.932872	0.990596	0.927624	1.0676	1.20638	1.10485	1.12628	0.823621	0.0241597
Q9NXR1	Nuclear distribution protein nudE homolog 1	NDE1	FUNCTION: Required for centrosome duplication and formation and function of the mitotic spindle. Essential for the development of the cerebral cortex. May regulate the production of neurons by controlling the orientation of the mitotic spindle during division of cortical neuronal progenitors of the proliferative ventricular zone of the brain. Orientation of the division plane perpendicular to the…	0.878347	1.03016	0.842804	0.917104	1.10221	1.07414	1.17158	1.11598	0.821794	0.0365368
Q03111	Protein ENL	MLLT1	FUNCTION: Chromatin reader component of the super elongation complex (SEC), a complex required to increase the catalytic rate of RNA polymerase II transcription by suppressing transient pausing by the polymerase at multiple sites along the DNA (PubMed:20159561, PubMed:20471948). Specifically recognizes and binds acetylated and crotonylated histones, with a preference for histones that are crotony…	0.847188	0.964485	0.940808	0.917493	1.16948	1.15772	1.05196	1.12639	0.814546	0.0156567
O60675	Transcription factor MafK	MAFK	FUNCTION: Since they lack a putative transactivation domain, the small Mafs behave as transcriptional repressors when they dimerize among themselves (PubMed:9150357). However, they act as transcriptional activators by dimerizing with other (usually larger) basic-zipper proteins, such as NFE2, NFE2L1/NRF1, NFE2L2/NRF2 and NFE2L3/NRF3, and recruiting them to specific DNA-binding sites (PubMed:91503…	0.853784	0.99192	0.908547	0.918084	1.09172	1.14001	1.17065	1.13413	0.809508	0.00952194
Q5QJE6	Deoxynucleotidyltransferase terminal-interacting protein 2	DNTTIP2	FUNCTION: Regulates the transcriptional activity of DNTT and ESR1. May function as a chromatin remodeling protein. {ECO:0000269|PubMed:12786946, ECO:0000269|PubMed:15047147}.	0.848044	0.863331	1.04236	0.91791	1.13467	1.07723	1.19794	1.13661	0.807584	0.0376399
Q9NR30	Nucleolar RNA helicase 2	DDX21	FUNCTION: RNA helicase that acts as a sensor of the transcriptional status of both RNA polymerase (Pol) I and II: promotes ribosomal RNA (rRNA) processing and transcription from polymerase II (Pol II) (PubMed:25470060, PubMed:28790157). Binds various RNAs, such as rRNAs, snoRNAs, 7SK and, at lower extent, mRNAs (PubMed:25470060). In the nucleolus, localizes to rDNA locus, where it directly binds …	0.834125	0.976606	0.934795	0.915175	1.16243	1.09182	1.14611	1.13345	0.807422	0.00996803
Q8N3F8	MICAL-like protein 1	MICALL1	FUNCTION: Probable lipid-binding protein with higher affinity for phosphatidic acid, a lipid enriched in recycling endosome membranes. On endosome membranes, may act as a downstream effector of Rab proteins recruiting cytosolic proteins to regulate membrane tubulation. May be involved in a late step of receptor-mediated endocytosis regulating for instance endocytosed-EGF receptor trafficking. Alt…	0.869862	1.01193	0.851009	0.910934	1.18344	1.0684	1.13948	1.13044	0.805822	0.0226138
Q9UQ88	Cyclin-dependent kinase 11A	CDK11A	FUNCTION: Appears to play multiple roles in cell cycle progression, cytokinesis and apoptosis. The p110 isoforms have been suggested to be involved in pre-mRNA splicing, potentially by phosphorylating the splicing protein SFRS7. The p58 isoform may act as a negative regulator of normal cell cycle progression. {ECO:0000269|PubMed:12501247, ECO:0000269|PubMed:12624090}.	0.8517	0.95461	0.943603	0.916638	1.04489	1.09371	1.28334	1.14064	0.803614	0.0482992
Q9HAW4	Claspin	CLSPN	FUNCTION: Required for checkpoint mediated cell cycle arrest in response to inhibition of DNA replication or to DNA damage induced by both ionizing and UV irradiation. Adapter protein which binds to BRCA1 and the checkpoint kinase CHEK1 and facilitates the ATR-dependent phosphorylation of both proteins. Can also bind specifically to branched DNA structures and may associate with S-phase chromatin…	0.961709	0.941044	0.805627	0.902793	1.04365	1.23909	1.09576	1.12617	0.801651	0.0427941
Q9Y605	MORF4 family-associated protein 1	MRFAP1		0.803554	0.986181	0.957594	0.915776	1.11242	1.15605	1.16028	1.14292	0.801263	0.0180425
Q15004	PCNA-associated factor	PCLAF	FUNCTION: PCNA-binding protein that acts as a regulator of DNA repair during DNA replication. Following DNA damage, the interaction with PCNA is disrupted, facilitating the interaction between monoubiquitinated PCNA and the translesion DNA synthesis DNA polymerase eta (POLH) at stalled replisomes, facilitating the bypass of replication-fork-blocking lesions. Also acts as a regulator of centrosome…	0.912401	0.934367	0.830997	0.892588	1.05956	1.21819	1.08368	1.12048	0.796613	0.0176226
Q8WXA9	Splicing regulatory glutamine/lysine-rich protein 1	SREK1	FUNCTION: Participates in the regulation of alternative splicing by modulating the activity of other splice facors. Inhibits the splicing activity of SFRS1, SFRS2 and SFRS6. Augments the splicing activity of SFRS3 (By similarity). {ECO:0000250}.	0.874507	0.940383	0.876813	0.897234	1.20411	1.08463	1.09408	1.12761	0.795698	0.00636077
P0DPB5	Protein POLR1D, isoform 2	POLR1D		0.92117	0.865697	0.916274	0.901047	1.13431	1.17298	1.09492	1.13407	0.794527	0.00124708
O95425	Supervillin	SVIL	FUNCTION: [Isoform 1]: Forms a high-affinity link between the actin cytoskeleton and the membrane. Is among the first costameric proteins to assemble during myogenesis and it contributes to myogenic membrane structure and differentiation (PubMed:12711699). Appears to be involved in myosin II assembly. May modulate myosin II regulation through MLCK during cell spreading, an initial step in cell mi…	0.948578	0.931609	0.809017	0.896401	1.19462	1.04871	1.1439	1.12908	0.793923	0.0192103
Q92688	Acidic leucine-rich nuclear phosphoprotein 32 family member B	ANP32B	FUNCTION: Multifunctional protein working as a cell cycle progression factor as well as a cell survival factor. Required for the progression from the G1 to the S phase. Anti-apoptotic protein which functions as a caspase-3 inhibitor. Has no phosphatase 2A (PP2A) inhibitor activity (By similarity). Exhibits histone chaperone properties, stimulating core histones to assemble into a nucleosome. {ECO…	0.92052	0.931354	0.852822	0.901566	1.11799	1.28563	1.02551	1.14304	0.788741	0.0392143
Q9BTD8	RNA-binding protein 42	RBM42	FUNCTION: Binds (via the RRM domain) to the 3'-untranslated region (UTR) of CDKN1A mRNA. {ECO:0000250}.	0.8832	0.920659	0.88669	0.89685	1.16849	1.25467	0.994172	1.13911	0.787325	0.0353865
P41236	Protein phosphatase inhibitor 2	PPP1R2	FUNCTION: Inhibitor of protein-phosphatase 1.	0.88424	0.931805	0.826329	0.880791	1.11268	1.19458	1.07718	1.12815	0.780741	0.00588927
Q6NSJ5	Volume-regulated anion channel subunit LRRC8E	LRRC8E	FUNCTION: Non-essential component of the volume-regulated anion channel (VRAC, also named VSOAC channel), an anion channel required to maintain a constant cell volume in response to extracellular or intracellular osmotic changes (PubMed:24790029, PubMed:26824658, PubMed:28193731). The VRAC channel conducts iodide better than chloride and can also conduct organic osmolytes like taurine (PubMed:247…	0.843605	0.940285	0.93001	0.904633	0.99834	1.20403	1.27563	1.15934	0.780303	0.0452275
Q5TAP6	U3 small nucleolar RNA-associated protein 14 homolog C	UTP14C	FUNCTION: Essential for spermatogenesis. May be required specifically for ribosome biogenesis and hence protein synthesis during male meiosis (By similarity). {ECO:0000250, ECO:0000269|PubMed:15289605}.	0.899322	0.960104	0.814033	0.891153	1.14403	1.19371	1.09903	1.14559	0.777899	0.00725058
O15240	Neurosecretory protein VGF	VGF	FUNCTION: [Neurosecretory protein VGF]: Secreted polyprotein that is packaged and proteolytically processed by prohormone convertases PCSK1 and PCSK2 in a cell-type-specific manner (By similarity). VGF and peptides derived from its processing play many roles in neurogenesis and neuroplasticity associated with learning, memory, depression and chronic pain (By similarity). {ECO:0000250|UniProtKB:P2…	0.812836	0.956541	0.920316	0.896564	1.26537	1.14889	1.04528	1.15318	0.777472	0.0288356
Q96BH1	E3 ubiquitin-protein ligase RNF25	RNF25	FUNCTION: E3 ubiquitin-protein ligase that mediates ubiquitination and subsequent proteasomal degradation of NKD2 (By similarity). Stimulates transcription mediated by NF-kappa-B. {ECO:0000250, ECO:0000269|PubMed:12748188}.	0.924035	0.918813	0.832429	0.891759	1.05664	1.07219	1.31281	1.14722	0.777324	0.044105
Q9P2R6	Arginine-glutamic acid dipeptide repeats protein	RERE	FUNCTION: Plays a role as a transcriptional repressor during development. May play a role in the control of cell survival. Overexpression of RERE recruits BAX to the nucleus particularly to POD and triggers caspase-3 activation, leading to cell death. {ECO:0000269|PubMed:11331249}.	0.861764	0.939862	0.831096	0.877574	1.16039	1.15958	1.10101	1.14033	0.769581	0.00226843
P00568	Adenylate kinase isoenzyme 1	AK1	FUNCTION: Catalyzes the reversible transfer of the terminal phosphate group between ATP and AMP. Also displays broad nucleoside diphosphate kinase activity. Plays an important role in cellular energy homeostasis and in adenine nucleotide metabolism. {ECO:0000255|HAMAP-Rule:MF_03171, ECO:0000269|PubMed:23416111}.	0.835888	0.966683	0.863037	0.888536	1.06202	1.2117	1.1904	1.1547	0.769492	0.0123219
Q14126	Desmoglein-2	DSG2	FUNCTION: Component of intercellular desmosome junctions. Involved in the interaction of plaque proteins and intermediate filaments mediating cell-cell adhesion.	0.897308	0.863144	0.885153	0.881868	1.09354	1.3422	1.02877	1.15484	0.763631	0.046776
Q96T23	Remodeling and spacing factor 1	RSF1	FUNCTION: Required for assembly of regular nucleosome arrays by the RSF chromatin-remodeling complex (PubMed:12972596). Facilitates transcription of hepatitis B virus (HBV) genes by the pX transcription activator. In case of infection by HBV, together with pX, it represses TNF-alpha induced NF-kappa-B transcription activation. Represses transcription when artificially recruited to chromatin by fu…	0.866862	0.919963	0.854561	0.880462	1.25705	1.0358	1.19244	1.16176	0.757869	0.0149068
Q27J81	Inverted formin-2	INF2	FUNCTION: Severs actin filaments and accelerates their polymerization and depolymerization. {ECO:0000250}.	0.902601	0.8982	0.816945	0.872582	1.27204	1.12013	1.08215	1.1581	0.753457	0.01136
Q96B97	SH3 domain-containing kinase-binding protein 1	SH3KBP1	FUNCTION: Adapter protein involved in regulating diverse signal transduction pathways. Involved in the regulation of endocytosis and lysosomal degradation of ligand-induced receptor tyrosine kinases, including EGFR and MET/hepatocyte growth factor receptor, through an association with CBL and endophilins. The association with CBL, and thus the receptor internalization, may be inhibited by an inte…	0.879962	0.906919	0.845128	0.877336	1.17935	1.22776	1.08954	1.16555	0.752723	0.00287199
A0JLT2	Mediator of RNA polymerase II transcription subunit 19	MED19	FUNCTION: Component of the Mediator complex, a coactivator involved in the regulated transcription of nearly all RNA polymerase II-dependent genes. Mediator functions as a bridge to convey information from gene-specific regulatory proteins to the basal RNA polymerase II transcription machinery. Mediator is recruited to promoters by direct interactions with regulatory proteins and serves as a scaf…	0.897547	0.848724	0.882381	0.876217	1.10505	1.31517	1.08083	1.16702	0.750818	0.0185077
O75152	Zinc finger CCCH domain-containing protein 11A	ZC3H11A	FUNCTION: Involved in nuclear mRNA export; probably mediated by association with the TREX complex. {ECO:0000269|PubMed:22928037}.	0.816927	0.88263	0.929435	0.87633	1.05691	1.08279	1.36291	1.16754	0.75058	0.0478232
P15336	Cyclic AMP-dependent transcription factor ATF-2	ATF2	FUNCTION: Transcriptional activator which regulates the transcription of various genes, including those involved in anti-apoptosis, cell growth, and DNA damage response. Dependent on its binding partner, binds to CRE (cAMP response element) consensus sequences (5'-TGACGTCA-3') or to AP-1 (activator protein 1) consensus sequences (5'-TGACTCA-3'). In the nucleus, contributes to global transcription…	0.813143	0.988355	0.8142	0.871899	1.12125	1.08187	1.32021	1.17444	0.742393	0.0323002
Q99470	Stromal cell-derived factor 2	SDF2		0.866072	0.891695	0.865755	0.874507	1.15393	1.02833	1.35358	1.17861	0.741981	0.0329593
P26447	Protein S100-A4	S100A4		0.803918	0.933798	0.883698	0.873805	1.16507	1.172	1.2001	1.17906	0.741103	0.00148168
O15156	Zinc finger and BTB domain-containing protein 7B	ZBTB7B	FUNCTION: Transcription regulator that acts as a key regulator of lineage commitment of immature T-cell precursors. Exerts distinct biological functions in the mammary epithelial cells and T cells in a tissue-specific manner. Necessary and sufficient for commitment of CD4 lineage, while its absence causes CD8 commitment. Development of immature T-cell precursors (thymocytes) to either the CD4 hel…	0.782704	0.909211	0.927226	0.873047	1.27707	1.15247	1.12911	1.18622	0.735992	0.0083645
O00488	Zinc finger protein 593	ZNF593	FUNCTION: Negatively modulates the DNA binding activity of Oct-2 and therefore its transcriptional regulatory activity. Could act either by binding to DNA octamer or by interacting with Oct-2. May also be a modulator of other octamer-binding proteins.	0.844183	0.993672	0.751388	0.863081	1.14274	1.32291	1.08274	1.1828	0.729696	0.0339441
Q96E39	RNA binding motif protein, X-linked-like-1	RBMXL1	FUNCTION: RNA-binding protein which may be involved in pre-mRNA splicing. {ECO:0000250}.	0.822167	0.919707	0.842371	0.861415	1.1921	1.26526	1.11707	1.19148	0.72298	0.00317679
O75794	Cell division cycle protein 123 homolog	CDC123	FUNCTION: Required for S phase entry of the cell cycle. {ECO:0000250}.	0.829142	0.87714	0.869812	0.858698	1.24135	1.32656	1.02226	1.19672	0.717541	0.0212035
Q6PII3	Coiled-coil domain-containing protein 174	CCDC174	FUNCTION: Probably involved in neuronal development. {ECO:0000269|PubMed:26358778}.	0.849294	0.839286	0.83073	0.83977	1.16509	1.27504	1.14357	1.19457	0.702991	0.000987075
Q9GZV5	WW domain-containing transcription regulator protein 1	WWTR1	FUNCTION: Transcriptional coactivator which acts as a downstream regulatory target in the Hippo signaling pathway that plays a pivotal role in organ size control and tumor suppression by restricting proliferation and promoting apoptosis. The core of this pathway is composed of a kinase cascade wherein STK3/MST2 and STK4/MST1, in complex with its regulatory protein SAV1, phosphorylates and activat…	0.750795	1.05264	0.724487	0.842642	1.27308	1.07153	1.31646	1.22035	0.69049	0.0434126
O94808	Glutamine--fructose-6-phosphate aminotransferase [isomerizing] 2	GFPT2	FUNCTION: Controls the flux of glucose into the hexosamine pathway. Most likely involved in regulating the availability of precursors for N- and O-linked glycosylation of proteins.	0.82341	0.827716	0.842443	0.83119	1.15581	1.48462	1.03236	1.22426	0.678932	0.0436931
Q9UI15	Transgelin-3	TAGLN3		0.766925	0.895343	0.833193	0.83182	1.24678	1.35395	1.08842	1.22971	0.676433	0.00966388
Q96GQ7	Probable ATP-dependent RNA helicase DDX27	DDX27	FUNCTION: Probable ATP-dependent RNA helicase. Component of the nucleolar ribosomal RNA (rRNA) processing machinery that regulates 3' end formation of ribosomal 47S rRNA (PubMed:25825154). {ECO:0000269|PubMed:25825154}.	0.707529	0.84054	0.836448	0.794839	1.09635	1.45652	1.33326	1.29538	0.613596	0.0119007
O95988	T-cell leukemia/lymphoma protein 1B	TCL1B	FUNCTION: Enhances the phosphorylation and activation of AKT1 and AKT2. {ECO:0000269|PubMed:10983986}.	0.720264	0.780174	0.804555	0.768331	1.29652	1.33462	1.29383	1.30832	0.587264	4.44174e-05
P20929	Nebulin	NEB	FUNCTION: This giant muscle protein may be involved in maintaining the structural integrity of sarcomeres and the membrane system associated with the myofibrils. Binds and stabilize F-actin.	0.71197	0.865997	0.725616	0.767861	1.01768	1.45192	1.51217	1.32726	0.578533	0.0266731
